# Supplementary material for: Staphylococcus aureus and Methicillin Resistant S. aureus in Nepalese Primates: Resistance to Antimicrobials, Virulence, and Genetic Lineages
Source: Antibiotics (Basel). 2020 Oct 13;9(10):689. doi: 10.3390/antibiotics9100689 (PMC7601186; doi:10.3390/antibiotics9100689)
Supplement: Supplementary file 1 [file antibiotics-09-00689-s001.zip]

Archive with 3 entries (2 files):
- antibiotics-946806 supple/
- antibiotics-946806 supple/Nepal MICs-28sep2020-RKedits-30sep2020c.xlsx
- antibiotics-946806 supple/Nepalese Monkey strains_SUPPLEMENTAL FILE _2020-09-30.docx
