# Supplementary material for: Staphylococcus aureus and Methicillin Resistant S. aureus in Nepalese Primates: Resistance to Antimicrobials, Virulence, and Genetic Lineages
Source: Antibiotics (Basel). 2020 Oct 13;9(10):689. doi: 10.3390/antibiotics9100689 (PMC7601186; doi:10.3390/antibiotics9100689)
Supplement: Supplementary file 1 [file antibiotics-09-00689-s001.zip › antibiotics-946806 supple/Nepal MICs-28sep2020-RKedits-30sep2020c.xlsx]

## Sheet: Tabelle2
Strain	Isolate	Benzyl-penicillin VITEK MIC	Benzyl-penicillin S/I/R	Oxacillin VITEK MIC	Oxacillin S/I/R	Cefoxitin Screen	Gentamicin VITEK MIC	Gentamicin S/I/R	Tobramycin VITEK MIC	Tobramycin S/I/R	Ciprofloxacin VITEK MIC	Ciprofloxacin S/I/R	Levofloxacin VITEK MIC	Levofloxacin S/I/R	Moxifloxacin VITEK MIC	Moxifloxacin S/I/R	Erythromycin VITEK MIC	Erythromycin S/I/R	Clindamycin VITEK MIC	Clindamycin S/I/R	Linezolid VITEK MIC	Linezolid S/I/R	Teicoplanin VITEK MIC	Teicoplanin S/I/R	Vancomycin VITEK MIC	Vancomycin S/I/R	Tetracyclin VITEK MIC	Tetracyclin S/I/R	Fosfomycin VITEK MIC	Fosfomycin S/I/R	Nitro-furantoin VITEK MIC	Nitro-furantoin S/I/R	Fusidinsäure VITEK MIC	Fusidinsäure S/I/R	Mupirocin VITEK MIC	Mupirocin S/I/R	Rifampicin VITEK MIC	Rifampicin S/I/R	Trimethoprim/Sulfamethoxazol VITEK MIC	Trimethoprim/Sulfamethoxazol S/I/R
>>CC6-MRSA-IV, WA MRSA-51	Nilbarahi-B	>=0,5	R	>=4	R	POS	<=0,5	S	<=1	S	<=0,5	S	<=0,12	S	<=0,25	S	>=8	R	<=0,25	R (inducible)	2	S	<=0,5	S	<=0,5	S	<=1	S	<=8	S	32	S	<=0,5	S	<=2	S	<=0,5	S	<=10	S
>>CC22-MRSA-IV (PVL+/tst+)	Ramdi-97	>=0,5	R	>=4	R	POS	>=16	R	>=16	R	>=8	R	>=8	R	4	R	>=8	R	<=0,25	R (inducible)	2	S	<=0,5	S	1	S	<=1	S	<=8	S	32	S	<=0,5	S	<=2	S	<=0,5	S	80	R
>>CC22-MRSA-IV (PVL+/tst+)	Gokarna-94	>=0,5	R	>=4	R	POS	8	R	2	R	>=8	R	>=8	R	2	R	>=8	R	<=0,25	R (inducible)	2	S	<=0,5	S	<=0,5	S	<=1	S	<=8	S	32	S	<=0,5	S	<=2	S	<=0,5	S	40	S
>>CC22-MRSA-IV (PVL+/tst+)	Gokarna-95	>=0,5	R	>=4	R	POS	2	R	<=1	R	>=8	R	>=8	R	2	R	<=0,25	S	<=0,25	S	2	S	<=0,5	S	<=0,5	S	<=1	S	<=8	S	<=16	S	<=0,5	S	<=2	S	<=0,5	S	20	S
>>CC22-MRSA-IV (PVL+/tst+)	Chitwan-93	>=0,5	R	>=4	R	POS	8	R	2	R	>=8	R	4	R	2	R	>=8	R	<=0,25	R (inducible)	2	S	<=0,5	S	<=0,5	S	<=1	S	<=8	S	32	S	<=0,5	S	<=2	S	<=0,5	S	160	R
>>CC22-MRSA-IV (PVL+/tst+)	Nilbarahi-C	>=0,5	R	>=4	R	POS	>=16	R	8	R	>=8	R	4	R	2	R	>=8	R	<=0,25	R (inducible)	2	S	<=0,5	S	<=0,5	S	<=1	S	<=8	S	<=16	S	<=0,5	S	<=2	S	<=0,5	S	20	S
>>CC772-MRSA-V (PVL+), "Bengal Bay Clone"	Hetauda-91	>=0,5	R	>=4	R	POS	>=16	R	>=16	R	>=8	R	4	R	2	R	2	I	<=0,25	S	2	S	<=0,5	S	1	S	<=1	S	<=8	S	64	I	<=0,5	S	<=2	S	<=0,5	S	>=320	R
>>CC15-MSSA	Rupandehi-83	0.25	R	0.5	S	NEG	<=0,5	S	<=1	S	>=8	R	>=8	R	2	R	>=8	R	<=0,25	R (inducible)	2	S	<=0,5	S	1	S	<=1	S	<=8	S	32	S	<=0,5	S	<=2	S	<=0,5	S	<=10	S
>>CC96-MSSA	Ramdi-89	0.06	S	<=0,25	S	NEG	<=0,5	S	<=1	S	<=0,5	S	0.25	S	<=0,25	S	>=8	R	<=0,25	S	2	S	<=0,5	S	1	S	<=1	S	<=8	S	<=16	S	<=0,5	S	<=2	S	<=0,5	S	<=10	S
>>CC2990-MSSA	Guheswori-H	0.12	S	0.5	S	NEG	<=0,5	S	<=1	S	<=0,5	S	0.25	S	<=0,25	S	<=0,25	S	<=0,25	S	2	S	<=0,5	S	1	S	<=1	S	<=8	S	32	S	<=0,5	S	<=2	S	<=0,5	S	<=10	S
"UNKNOWN 01"	Ramdi-86	0.06	S	<=0,25	S	NEG	<=0,5	S	<=1	S	<=0,5	S	0.25	S	<=0,25	S	<=0,25	S	<=0,25	S	2	S	<=0,5	S	<=0,5	S	<=1	S	16	S	64*	I	<=0,5	S	<=2	S	<=0,5	S	<=10	S
"UNKNOWN 01"	Ramdi-87	0.06	S	<=0,25	S	NEG	<=0,5	S	<=1	S	<=0,5	S	0.25	S	<=0,25	S	<=0,25	S	<=0,25	S	2	S	<=0,5	S	<=0,5	S	<=1	S	16	S	64*	I	<=0,5	S	<=2	S	<=0,5	S	<=10	S
"UNKNOWN 02"	Gokarna-52	0.06	S	<=0,25	S	NEG	<=0,5	S	<=1	S	<=0,5	S	0.25	S	<=0,25	S	<=0,25	S	<=0,25	S	2	S	<=0,5	S	<=0,5	S	<=1	S	<=8	S	32	S	<=0,5	S	<=2	S	<=0,5	S	<=10	S
"UNKNOWN 02"	Gokarna-53	0.06	S	<=0,25	S	NEG	<=0,5	S	<=1	S	<=0,5	S	0.25	S	<=0,25	S	<=0,25	S	<=0,25	S	2	S	<=0,5	S	<=0,5	S	<=1	S	<=8	S	32	S	<=0,5	S	<=2	S	<=0,5	S	<=10	S
"UNKNOWN 03"	Gokarna-D	0.12	S	0.5	S	NEG	<=0,5	S	<=1	S	<=0,5	S	0.25	S	<=0,25	S	<=0,25	S	<=0,25	S	2	S	<=0,5	S	1	S	<=1	S	16	S	32	S	<=0,5	S	<=2	S	<=0,5	S	<=10	S
"UNKNOWN 03"	Chitwan-71	0.12	S	0.5	S	NEG	<=0,5	S	<=1	S	<=0,5	S	0.25	S	<=0,25	S	<=0,25	S	<=0,25	S	2	S	<=0,5	S	1	S	<=1	S	<=8	S	32	S	<=0,5	S	<=2	S	<=0,5	S	<=10	S
"UNKNOWN 03"	Nilbarahi-31	0.12	S	0.5	S	NEG	<=0,5	S	<=1	S	<=0,5	S	0.25	S	<=0,25	S	<=0,25	S	<=0,25	S	2	S	<=0,5	S	<=0,5	S	<=1	S	<=8	S	32	S	<=0,5	S	<=2	S	<=0,5	S	<=10	S
"UNKNOWN 03"	Nilbarahi-32	0.12	S	<=0,25	S	NEG	<=0,5	S	<=1	S	<=0,5	S	0.25	S	<=0,25	S	<=0,25	S	<=0,25	S	2	S	<=0,5	S	1	S	<=1	S	<=8	S	<=16	S	<=0,5	S	<=2	S	<=0,5	S	<=10	S
"UNKNOWN 04"	Pashupati-01	0.12	S	0.5	S	NEG	<=0,5	S	<=1	S	<=0,5	S	0.25	S	<=0,25	S	<=0,25	S	<=0,25	S	2	S	<=0,5	S	<=0,5	S	<=1	S	<=8	S	32	S	<=0,5	S	<=2	S	<=0,5	S	<=10	S
"UNKNOWN 05"	Gokarna-F	0.12	S	0.5	S	NEG	<=0,5	S	<=1	S	<=0,5	S	0.25	S	<=0,25	S	<=0,25	S	<=0,25	S	2	S	<=0,5	S	1	S	<=1	S	<=8	S	32	S	<=0,5	S	<=2	S	<=0,5	S	<=10	S
"UNKNOWN 05"	Chitwan-73	0.12	S	0.5	S	NEG	<=0,5	S	<=1	S	<=0,5	S	0.25	S	<=0,25	S	<=0,25	S	<=0,25	S	4	S	<=0,5	S	1	S	<=1	S	<=8	S	32	S	<=0,5	S	<=2	S	<=0,5	S	<=10	S
"UNKNOWN 06"	Gokarna-54	0.12	S	0.5	S	NEG	<=0,5	S	<=1	S	<=0,5	S	0.25	S	<=0,25	S	<=0,25	S	<=0,25	S	2	S	<=0,5	S	1	S	<=1	S	<=8	S	32	S	<=0,5	S	<=2	S	<=0,5	S	<=10	S
"UNKNOWN 07"	Gokarna-51	0.12	S	0.5	S	NEG	<=0,5	S	<=1	S	<=0,5	S	0.25	S	<=0,25	S	<=0,25	S	<=0,25	S	2	S	<=0,5	S	<=0,5	S	<=1	S	<=8	S	32	S	<=0,5	S	<=2	S	<=0,5	S	<=10	S
"UNKNOWN 07"	Swayambhu-29	0.12	S	0.5	S	NEG	<=0,5	S	<=1	S	<=0,5	S	0.25	S	<=0,25	S	<=0,25	S	<=0,25	S	2	S	<=0,5	S	<=0,5	S	<=1	S	<=8	S	32	S	<=0,5	S	<=2	S	<=0,5	S	<=10	S
"UNKNOWN 07"	Swayambhu-30	0.06	S	<=0,25	S	NEG	<=0,5	S	<=1	S	<=0,5	S	0.25	S	<=0,25	S	<=0,25	S	<=0,25	S	2	S	<=0,5	S	<=0,5	S	<=1	S	<=8	S	32	S	<=0,5	S	<=2	S	<=0,5	S	<=10	S
"UNKNOWN 08"	Ramdi-88	0.12	S	0.5	S	NEG	<=0,5	S	<=1	S	<=0,5	S	0.25	S	<=0,25	S	<=0,25	S	<=0,25	S	2	S	<=0,5	S	1	S	<=1	S	16	S	64	I	<=0,5	S	<=2	S	<=0,5	S	<=10	S
"UNKNOWN 08"	Rupandehi-81	0.12	S	0.5	S	NEG	<=0,5	S	<=1	S	<=0,5	S	0.25	S	<=0,25	S	<=0,25	S	<=0,25	S	2	S	<=0,5	S	1	S	<=1	S	<=8	S	64	I	<=0,5	S	<=2	S	<=0,5	S	<=10	S
"UNKNOWN 09"	Pashupati-10	0.12	S	0.5	S	NEG	<=0,5	S	<=1	S	<=0,5	S	<=0,12	S	<=0,25	S	<=0,25	S	<=0,25	S	2	S	<=0,5	S	1	S	<=1	S	<=8	S	<=16	S	<=0,5	S	<=2	S	<=0,5	S	<=10	S
"UNKNOWN 10"	Ramdi-90	0.12	S	<=0,25	S	NEG	<=0,5	S	<=1	S	<=0,5	S	0.25	S	<=0,25	S	<=0,25	S	<=0,25	S	2	S	<=0,5	S	<=0,5	S	<=1	S	<=8	S	32	S	<=0,5	S	<=2	S	<=0,5	S	<=10	S
"UNKNOWN 10"	Rupandehi-82	0.12	S	0.5	S	NEG	<=0,5	S	<=1	S	<=0,5	S	0.25	S	<=0,25	S	<=0,25	S	<=0,25	S	2	S	<=0,5	S	1	S	<=1	S	<=8	S	32	S	<=0,5	S	<=2	S	<=0,5	S	<=10	S
"UNKNOWN 11"	Bajrayogini-50	0.12	S	0.5	S	NEG	<=0,5	S	<=1	S	<=0,5	S	0.5	S	<=0,25	S	<=0,25	S	<=0,25	S	2	S	<=0,5	S	<=0,5	S	<=1	S	<=8	S	32	S	<=0,5	S	<=2	S	<=0,5	S	<=10	S
"UNKNOWN 12"	Hetauda-61	0.06	S	<=0,25	S	NEG	<=0,5	S	<=1	S	<=0,5	S	0.25	S	<=0,25	S	<=0,25	S	<=0,25	S	2	S	<=0,5	S	1	S	<=1	S	<=8	S	32	S	<=0,5	S	<=2	S	<=0,5	S	<=10	S
"UNKNOWN 13"	Hetauda-62	0.12	S	<=0,25	S	NEG	<=0,5	S	<=1	S	<=0,5	S	0.25	S	<=0,25	S	<=0,25	S	<=0,25	S	2	S	<=0,5	S	1	S	<=1	S	<=8	S	64	I	<=0,5	S	<=2	S	<=0,5	S	<=10	S
"UNKNOWN 13"	Chitwan-72	0.12	S	<=0,25	S	NEG	<=0,5	S	<=1	S	<=0,5	S	0.25	S	<=0,25	S	<=0,25	S	<=0,25	S	2	S	<=0,5	S	1	S	<=1	S	<=8	S	64	I	<=0,5	S	<=2	S	<=0,5	S	<=10	S
"UNKNOWN 14"	Guheswari-G	0.06	S	<=0,25	S	NEG	<=0,5	S	<=1	S	<=0,5	S	0.25	S	<=0,25	S	<=0,25	S	<=0,25	S	2	S	<=0,5	S	<=0,5	S	<=1	S	<=8	S	<=16	S	<=0,5	S	<=2	S	<=0,5	S	<=10	S
"UNKNOWN 15"	Gokarna-E	0.12	S	<=0,25	S	NEG	<=0,5	S	<=1	S	<=0,5	S	0.25	S	<=0,25	S	<=0,25	S	<=0,25	S	2	S	<=0,5	S	<=0,5	S	<=1	S	16	S	32	S	<=0,5	S	<=2	S	<=0,5	S	<=10	S
"UNKNOWN 15"	Thapathali-11	<=0,03	S	<=0,25	S	NEG	<=0,5	S	<=1	S	<=0,5	S	<=0,12	S	<=0,25	S	<=0,25	S	<=0,25	S	2	S	<=0,5	S	<=0,5	S	<=1	S	<=8	S	<=16	S	<=0,5	S	<=2	S	<=0,5	S	<=10	S
"UNKNOWN 16"	Guheswari-I	0.12	S	<=0,25	S	NEG	<=0,5	S	<=1	S	<=0,5	S	0.25	S	<=0,25	S	<=0,25	S	<=0,25	S	2	S	<=0,5	S	1	S	<=1	S	<=8	S	32	S	<=0,5	S	<=2	S	<=0,5	S	<=10	S
"UNKNOWN 16"	Bajrayogini-49	0.25	R	1	S	NEG	<=0,5	S	<=1	S	<=0,5	S	0.25	S	<=0,25	S	<=0,25	S	<=0,25	S	2	S	<=0,5	S	1	S	<=1	S	<=8	S	<=16	S	<=0,5	S	<=2	S	<=0,5	S	<=10	S
"UNKNOWN 17"	Thapathali-13	0.06	S	<=0,25	S	NEG	<=0,5	S	<=1	S	<=0,5	S	0.25	S	<=0,25	S	<=0,25	S	<=0,25	S	2	S	<=0,5	S	1	S	<=1	S	<=8	S	<=16	S	<=0,5	S	<=2	S	<=0,5	S	<=10	S
